# Supplementary material for: Outer membrane protein size and LPS O-antigen define protective antibody targeting to the Salmonella surface
Source: Nat Commun. 2020 Feb 12;11:851. doi: 10.1038/s41467-020-14655-9 (PMC7015928; doi:10.1038/s41467-020-14655-9)
Supplement: Supplementary file 3 — Source Data [file 41467_2020_14655_MOESM3_ESM.xlsx]

## Sheet: Figure1a
Figure 1a
	Anti-SL1344
Data 1
	NI	STmOmpD		Mann Whitney test
Mouse 1	1	1300		P value	0.0079
Mouse 2	1	16000		Exact or approximate P value?	Exact
Mouse 3	1	350		P value summary	**
Mouse 4	1	750		Significantly different? (P < 0.05)	Yes
Mouse 5	1	2200		One- or two-tailed P value?	Two-tailed
				Sum of ranks in column A,B	15 , 40
Average	1	4120
STDEV	0	6677.26		Difference between medians
				Median of column A	1.000, n=5
				Median of column B	1300, n=5
	Anti-D23580
Data 2
	NI	STmOmpD		Mann Whitney test
Mouse 1	1	1200		P value	0.0079
Mouse 2	1	3200		Exact or approximate P value?	Exact
Mouse 3	1	1250		P value summary	**
Mouse 4	1	600		Significantly different? (P < 0.05)	Yes
Mouse 5	1	2300		One- or two-tailed P value?	Two-tailed
				Sum of ranks in column A,B	15 , 40
Average	1	1710
STDEV	0	1033.44		Difference between medians
				Median of column A	1.000, n=5
				Median of column B	1250, n=5

## Sheet: Figure 1b
Figure 1b
	Liver
Data 1								Spleen
	NI	STmOmpD		Mann Whitney test
Mouse 1	592000	43600		P value	0.0011			NI	STmOmpD		Mann Whitney test
Mouse 2	2430000	2220		Exact or approximate P value?	Exact		Mouse 1	176000	54000		P value	0.0047
Mouse 3	4530	503		P value summary	**		Mouse 2	1350000	52		Exact or approximate P value?	Exact
Mouse 4	278000	623		Significantly different? (P < 0.05)	Yes		Mouse 3	608	1		P value summary	**
Mouse 5	346000	6120		One- or two-tailed P value?	Two-tailed		Mouse 4	216000	1		Significantly different? (P < 0.05)	Yes
Mouse 6	209000	1630		Sum of ranks in column A,B	97 , 39		Mouse 5	115000	4690		One- or two-tailed P value?	Two-tailed
Mouse 7	54800	24600					Mouse 6	263000	80		Sum of ranks in column A,B	94 , 42
Mouse 8	51200	632		Difference between medians			Mouse 7	45600	52000
				Median of column A	243500, n=8		Mouse 8	137000	1620		Difference between medians
Average	495691	9991		Median of column B	1925, n=8						Median of column A	156500, n=8
STDEV	804985	15827.8					Average	287901	14055.5		Median of column B	850.0, n=8
							STDEV	437571	24095.6
	Blood
Data 2
	NI	STmOmpD		Mann Whitney test
Mouse 1	11700	50		P value	0.0064
Mouse 2	10000	1		Exact or approximate P value?	Exact
Mouse 3	1	1		P value summary	**
Mouse 4	10800	1		Significantly different? (P < 0.05)	Yes
Mouse 5	8200	70		One- or two-tailed P value?	Two-tailed
Mouse 6	41200	1		Sum of ranks in column A,B	93 , 43
Mouse 7	290	850
Mouse 8	54800	10		Difference between medians
				Median of column A	10400, n=8
Average	17123.9	123		Median of column B	5.500, n=8
STDEV	19912.4	294.951

## Sheet: Figure 1c
Figure 1c
	Liver
Data 1
	Control	Opsonized		Mann Whitney test
Mouse 1	348000	3730		P value	0.004
Mouse 2	320000	1780		Exact or approximate P value?	Exact
Mouse 3	576000	2420		P value summary	**
Mouse 4	502000	1620		Significantly different? (P < 0.05)	Yes
Mouse 5		4890		One- or two-tailed P value?	Two-tailed
Mouse 6		3620		Sum of ranks in column A,B	42 , 36
Mouse 7		4220
Mouse 8		4490		Difference between medians
				Median of column A	425000, n=4
Average	436500	3346.25		Median of column B	3675, n=8
STDEV	122685	1251.74
	Spleen
Data 2
	Control	Opsonized		Mann Whitney test
Mouse 1	950000	1630		P value	0.004
Mouse 2	345000	2210		Exact or approximate P value?	Exact
Mouse 3	525000	1600		P value summary	**
Mouse 4	476000	7770		Significantly different? (P < 0.05)	Yes
Mouse 5		2560		One- or two-tailed P value?	Two-tailed
Mouse 6		7200		Sum of ranks in column A,B	42 , 36
Mouse 7		18800
Mouse 8		3250		Difference between medians
				Median of column A	500500, n=4
Average	574000	5627.5		Median of column B	2905, n=8
STDEV	261930	5849.54

## Sheet: Figure 1d
Fiugre 1d
	SBA SL1344
	Time (mins)	NHS	HiS	anti-OmpD						NI						Mann Whitney test
				Mouse 1	Mouse 2	Mouse 3	Mouse 4	Mouse 5	Mouse 6	Mouse 1	Mouse 2	Mouse 3	Mouse 4	Mouse 5		P value	0.0043
	0	0	0	0	0	0	0	0	0	0	0	0	0	0		Exact or approximate P value?	Exact
	45	-0.37394	0.248642	-0.557093	-0.509914	-0.610029	-1.17216	-0.69897	-0.865301	0.560667	0.502675	0.674611	0.490086	0.477121		P value summary	**
	90	-1.19013	0.39794	-1.17216	-1.11197	-1.26688	-1.43394	-1.31712	-1.23521	0.586996	0.597097	0.639849	0.648803	0.630705		Significantly different? (P < 0.05)	Yes
	180	-1.72964	0.666177	-1.89526	-1.55709	-1.82391	-1.96221	-1.9807	-1.68921	0.435729	0.747482	0.714482	0.630705	0.389971		One- or two-tailed P value?	Two-tailed
																Sum of ranks in column A,B	21 , 45
				180 mins
					anti-OmpD	NI										Difference between medians
					-1.89526	0.435729										Median of column A	-1.860, n=6
					-1.55709	0.747482										Median of column B	0.6307, n=5
					-1.82391	0.714482
					-1.96221	0.630705
					-1.9807	0.389971
					-1.68921
				Average	-1.81806	0.583674
				STDEV	0.166091	0.162454

## Sheet: Figure 2b
Figure 2b
	STm porins
Data 1
	NI	STmOmpD		Mann Whitney test
Mouse 1	1	11000		P value	0.0286
Mouse 2	1	14000		Exact or approximate P value?	Exact
Mouse 3	1	14000		P value summary	*
Mouse 4	1	6600		Significantly different? (P < 0.05)	Yes
				One- or two-tailed P value?	Two-tailed
Average	1	11400		Sum of ranks in column A,B	10 , 26
STDEV	0	3498.57
				Difference between medians
				Median of column A	1.000, n=4
				Median of column B	12500, n=4
	SEn porins
Data 2
				Mann Whitney test
Mouse 1	1	6100		P value	0.0286
Mouse 2	1	12100		Exact or approximate P value?	Exact
Mouse 3	1	12000		P value summary	*
Mouse 4	1	7100		Significantly different? (P < 0.05)	Yes
				One- or two-tailed P value?	Two-tailed
Average	1	9325		Sum of ranks in column A,B	10 , 26
STDEV	0	3173.2
				Difference between medians
				Median of column A	1.000, n=4
				Median of column B	9550, n=4

## Sheet: Figure 2c
Figure 2c
	Liver							Spleen
Data 1	STm							STm
	NI	STmOmpD		Mann Whitney test				NI	STmOmpD		Mann Whitney test
Mouse 1	226000	731		P value	0.0012		Mouse 1	353000	1120		P value	0.0012
Mouse 2	246000	976		Exact or approximate P value?	Exact		Mouse 2	700000	1950		Exact or approximate P value?	Exact
Mouse 3	348000	23100		P value summary	**		Mouse 3	950000	101000		P value summary	**
Mouse 4	320000	349		Significantly different? (P < 0.05)	Yes		Mouse 4	345000	216		Significantly different? (P < 0.05)	Yes
Mouse 5	576000	1550		One- or two-tailed P value?	Two-tailed		Mouse 5	525000	910		One- or two-tailed P value?	Two-tailed
Mouse 6	502000	706		Sum of ranks in column A,B	63 , 28		Mouse 6	476000	832		Sum of ranks in column A,B	63 , 28
Mouse 7		1					Mouse 7		1
				Difference between medians							Difference between medians
Average	369667	3916.14		Median of column A	334000, n=6		Average	558167	15147		Median of column A	500500, n=6
STDEV	140681	8473.16		Median of column B	731.0, n=7		STDEV	231963	37862.9		Median of column B	910.0, n=7
	Liver							Spleen
Data 2	STm							STm
	NI	STmOmpD		Mann Whitney test				NI	STmOmpD		Mann Whitney test
Mouse 1	591035	416027		P value	0.0465		Mouse 1	331770	154616		P value	0.0283
Mouse 2	509412	932752		Exact or approximate P value?	Exact		Mouse 2	165905	200524		Exact or approximate P value?	Exact
Mouse 3	561080	136326		P value summary	*		Mouse 3	938136	428500		P value summary	*
Mouse 4	578226	120157		Significantly different? (P < 0.05)	Yes		Mouse 4	1178934	103286		Significantly different? (P < 0.05)	Yes
Mouse 5		457066		One- or two-tailed P value?	Two-tailed		Mouse 5		135183		One- or two-tailed P value?	Two-tailed
Mouse 6		1		Sum of ranks in column A,B	38 , 40		Mouse 6		16018.3		Sum of ranks in column A,B	39 , 39
Mouse 7		1					Mouse 7		1
Mouse 8		500422		Difference between medians			Mouse 8		27292		Difference between medians
				Median of column A	569653, n=4						Median of column A	634953, n=4
Average	559938	320344		Median of column B	276177, n=8		Average	653686	133177		Median of column B	119235, n=8
STDEV	35849.7	319485					STDEV	482479	139275

## Sheet: Figure 3a
Figure 3a
	A	B	C	D	E	F	G	H
	NI	STmOmpD	NI	STmOmpD	NI	STmOmpD	NI	STmOmpD		Mann Whitney test			Mann Whitney test
Mouse 1	1	1400	1	2250	1	200	1	3100		P value	0.4247		P value	< 0.0001
Mouse 2	1	4500	1	2200	1	190	1	2700		Exact or approximate P value?	Exact		Exact or approximate P value?	Exact
Mouse 3	1	480	1	520	1	10	1	650		P value summary	ns		P value summary	****
Mouse 4	1	1500	1	1000	1	210	1	1800		Significantly different? (P < 0.05)	No		Significantly different? (P < 0.05)	Yes
Mouse 5	1	3650	1	1200	1	180	1	2200		One- or two-tailed P value?	Two-tailed		One- or two-tailed P value?	Two-tailed
Mouse 6		2600		1450		320		6100		Sum of ranks in column B,D	116 , 94		Sum of ranks in column F,H	55 , 155
Mouse 7		1490		3950		250		2600
Mouse 8		650		600		170		3900		Difference between medians			Difference between medians
Mouse 9		1400		1000		240		2600		Median of column B	1445, n=10		Median of column F	205.0, n=10
Mouse 10		1100		800		240		2500		Median of column D	1100, n=10		Median of column H	2600, n=10
Average	1	1877	1	1497	1	201	1	2815
STDEV	0	1306.15	0	1049.22	0	80.0625	0	1427.91

## Sheet: Figure 3b
Figure 3b
	SBA STm WT														180 mins
Data 1	Time (mins)	NHS	HiS	anti-OmpD					NI							STm WT			SEn WT			STm wbaP			SEn wbaP			Data 1	Mann Whitney test
				Mouse 1	Mouse 2	Mouse 3	Mouse 4	Mouse 5	Mouse 1	Mouse 2	Mouse 3	Mouse 4	Mouse 5			A	B		D	E		G	H		J	K			P value	0.0079
	0	0	0	0	0	0	0	0	0	0	0	0	0			anti-OmpD	NI		anti-OmpD	NI		anti-OmpD	NI		anti-OmpD	NI			Exact or approximate P value?	Exact
	45	-1.63506	0.059314	-0.0687158	0.150644	-0.913814	-1.13566	0.0947863	0.412522	0.440295	0.351004	0.346257	0.391537			-0.704299	1.11961		0.939302	1.1885		-3	1.27846		-3	1.42022			P value summary	**
	90	-1.51587	0.378442	-0.5834	-0.50898	-1.73197	-1.56746	-0.767686	0.477121	0.918695	0.918695	0.625262	0.563307			-0.69897	1.26228		1.02744	1.06152		-3	0.906776		-3	1.23161			Significantly different? (P < 0.05)	Yes
	180	-3	0.321715	-0.704299	-0.69897	-2.49884	-2.29056	-2.033	1.11961	1.26228	1.17255	1.11961	1.22606			-2.49884	1.17255		1.03621	1.24573		-3	1.44326		-3	1.273			One- or two-tailed P value?	Two-tailed
																-2.29056	1.11961		1.16332	1.12257		-3	1.27846		-3	1.42022			Sum of ranks in column A,B	15 , 40
	SBA SEn WT															-2.033	1.22606					-3	1.24947		-3
Data 2	Time (mins)	NHS	HiS	anti-OmpD					NI													-3			-3				Difference between medians
				Mouse 1	Mouse 2	Mouse 3	Mouse 4	Mouse 5	Mouse 1	Mouse 2	Mouse 3	Mouse 4	Mouse 5		Average	-1.64513	1.18002		1.04157	1.15458		-3	1.23129		-3	1.33626			Median of column A	-2.033, n=5
	0	0	0	0	0	0	0	0	0	0	0	0	0		STDEV	0.87696	0.06372		0.0922125	0.0798821		0	0.196865		0	0.0984052			Median of column B	1.173, n=5
	45	-1.00954	0.115393	0.350079	0.286632	0.38646	0.332877	0.454514	0.679665	0.314966	0.286632	0.328468	0.382565
	90	-1.15761	0.286632	0.615996	0.437613	0.905444	0.752216	0.905444	0.928307	0.917026	0.917026	0.855756	0.717453															Data 2	Mann Whitney test
	180	-2.75967	0.444452	0.939302	1.02744	1.03621	1.16332	1.41642	1.1885	1.06152	1.24573	1.12257	1.02744																P value	0.5952
																													Exact or approximate P value?	Exact
	SBA STm wbaP																												P value summary	ns
Data 3	Time (mins)	NHS	HiS	anti-OmpD						NI																			Significantly different? (P < 0.05)	No
				Mouse 1	Mouse 2	Mouse 3	Mouse 4	Mouse 5	Mouse 6	Mouse 1	Mouse 2	Mouse 3	Mouse 4	Mouse 5															One- or two-tailed P value?	Two-tailed
	0	0	0	0	0	0	0	0	0	0	0	0	0	0															Sum of ranks in column D,E	24.50 , 30.50
	45	-3	0.620887	-0.126775	-1.36615	0.170559	0.119406	0.444796	0.0108579	0.745826	0.417245	1.02119	0.745826	0.375322
	90	-3	0.682157	-2.48265	-2.85623	-2.43523	-2.37911	-2.39248	-3	1.05176	0.623719	1.07004	1.05176	0.966317															Difference between medians
	180	-3	1.17792	-3	-3	-3	-3	-3	-3	1.27846	0.906776	1.44326	1.27846	1.24947															Median of column D	1.036, n=5
																													Median of column E	1.123, n=5
	SBA SEn wbaP
Data 4	Time (mins)	NHS	HiS	anti-OmpD						NI																		Data 3
				Mouse 1	Mouse 2	Mouse 3	Mouse 4	Mouse 5	Mouse 6	Mouse 1	Mouse 2	Mouse 3	Mouse 4																Mann Whitney test
	0	0	0	0	0	0	0	0	0	0	0	0	0																P value	0.0022
	45	-3	0.735487	-0.869384	0.217253	0.32691	0.420216	0.586548	0.0636691	0.642065	-0.623719	0.676694	0.642065																Exact or approximate P value?	Exact
	90	-3	0.499398	-3	-3	-3	-3	-1.0316	-3	1.01498	1.16273	0.916454	1.01498																P value summary	**
	180	-3	0.721246	-3	-3	-3	-3	-3	-3	1.42022	1.23161	1.273	1.42022																Significantly different? (P < 0.05)	Yes
																													One- or two-tailed P value?	Two-tailed
																													Sum of ranks in column G,H	21 , 45
																													Difference between medians
																													Median of column G	-3.000, n=6
																													Median of column H	1.278, n=5
																												Data 4
																													Mann Whitney test
																													P value	0.0048
																													Exact or approximate P value?	Exact
																													P value summary	**
																													Significantly different? (P < 0.05)	Yes
																													One- or two-tailed P value?	Two-tailed
																													Sum of ranks in column J,K	21 , 34
																													Difference between medians
																													Median of column J	-3.000, n=6
																													Median of column K	1.347, n=4

## Sheet: Figure 3c
Figure 3c
	Liver
Data 1	STm WT							Liver
	NI	STmOmpD		Mann Whitney test				STm wbaP
Mouse 1	592000	43600		P value	0.0011			NI	STmOmpD		Mann Whitney test
Mouse 2	2430000	2220		Exact or approximate P value?	Exact		Mouse 1	960	1		P value	0.0002
Mouse 3	4530	503		P value summary	**		Mouse 2	921	78		Exact or approximate P value?	Exact
Mouse 4	278000	623		Significantly different? (P < 0.05)	Yes		Mouse 3	2270	88		P value summary	***
Mouse 5	346000	6120		One- or two-tailed P value?	Two-tailed		Mouse 4	3760	1		Significantly different? (P < 0.05)	Yes
Mouse 6	209000	1630		Sum of ranks in column A,B	97 , 39		Mouse 5	655	5750		One- or two-tailed P value?	Two-tailed
Mouse 7	54800	24600					Mouse 6	2780	215		Sum of ranks in column A,B	210 , 90
Mouse 8	51200	632		Difference between medians			Mouse 7	2820	181
				Median of column A	243500, n=8		Mouse 8	927	311		Difference between medians
Average	495691	9991		Median of column B	1925, n=8		Mouse 9	2030	1		Median of column C	2115, n=12
STDEV	804985	15827.8					Mouse 10	1050	219		Median of column D	123.5, n=12
							Mouse 11	2480	159
							Mouse 12	2200	85
							Average	1904.42	590.75
							STDEV	987.267	1627.73
	Spleen							Spleen
Data 2	STm WT							STm wbaP
	NI	STmOmpD		Mann Whitney test				NI	STmOmpD		Mann Whitney test
Mouse 1	176000	54000		P value	0.0047		Mouse 1	1200	1		P value	< 0.0001
Mouse 2	1350000	52		Exact or approximate P value?	Exact		Mouse 2	1620	73		Exact or approximate P value?	Exact
Mouse 3	608	1		P value summary	**		Mouse 3	6080	112		P value summary	****
Mouse 4	216000	1		Significantly different? (P < 0.05)	Yes		Mouse 4	1190	1		Significantly different? (P < 0.05)	Yes
Mouse 5	115000	4690		One- or two-tailed P value?	Two-tailed		Mouse 5	1460	24		One- or two-tailed P value?	Two-tailed
Mouse 6	263000	80		Sum of ranks in column A,B	94 , 42		Mouse 6	293	126		Sum of ranks in column C,D	222 , 78
Mouse 7	45600	52000					Mouse 7	5290	18
Mouse 8	137000	1620		Difference between medians			Mouse 8	700	23		Difference between medians
				Median of column A	156500, n=8		Mouse 9	900	28		Median of column C	1195, n=12
Average	287901	14055.5		Median of column B	850.0, n=8		Mouse 10	964	44		Median of column D	36.00, n=12
STDEV	437571	24095.6					Mouse 11	1720	60
							Mouse 12	324	60
							Average	1811.75	47.5
							STDEV	1872.09	40.4801
	Blood							Blood
Data 3	STm WT							STm wbaP
	NI	STmOmpD		Mann Whitney test				NI	STmOmpD		Mann Whitney test
Mouse 1	11700	50		P value	0.0064		Mouse 1	20	1		P value	0.0256
Mouse 2	10000	1		Exact or approximate P value?	Exact		Mouse 2	250	1		Exact or approximate P value?	Exact
Mouse 3	1	1		P value summary	**		Mouse 3	1	1		P value summary	*
Mouse 4	10800	1		Significantly different? (P < 0.05)	Yes		Mouse 4	7810	1		Significantly different? (P < 0.05)	Yes
Mouse 5	8200	70		One- or two-tailed P value?	Two-tailed		Mouse 5	1	1		One- or two-tailed P value?	Two-tailed
Mouse 6	41200	1		Sum of ranks in column A,B	93 , 43		Mouse 6	20	1		Sum of ranks in column C,D	86.50 , 49.50
Mouse 7	290	850					Mouse 7	1	1
Mouse 8	54800	10		Difference between medians			Mouse 8	20	10		Difference between medians
				Median of column A	10400, n=8						Median of column C	20.00, n=8
Average	17123.9	123		Median of column B	5.500, n=8		Average	1015.38	2.125		Median of column D	1.000, n=8
STDEV	19912.4	294.951					STDEV	2746.74	3.18198
	Liver							Liver
Data 4	SEn WT							SEn wbaP
	NI	STmOmpD		Mann Whitney test				NI	STmOmpD		Mann Whitney test
Mouse 1	3210000	380000		P value	0.0286		Mouse 1	563	74		P value	0.0287
Mouse 2	1050000	57200		Exact or approximate P value?	Exact		Mouse 2	935	1		Exact or approximate P value?	Exact
Mouse 3	549000	25900		P value summary	*		Mouse 3	100	1		P value summary	*
Mouse 4	589000	29000		Significantly different? (P < 0.05)	Yes		Mouse 4	2050	446		Significantly different? (P < 0.05)	Yes
				One- or two-tailed P value?	Two-tailed		Mouse 5	1260	1310		One- or two-tailed P value?	Two-tailed
Average	1349500	123025		Sum of ranks in column A,B	26 , 10		Mouse 6	401	1		Sum of ranks in column C,D	187.5 , 112.5
STDEV	1.26099e+06	171894					Mouse 7	517	1
				Difference between medians			Mouse 8	2240	1		Difference between medians
				Median of column A	819500, n=4		Mouse 9	90300	2240		Median of column C	1098, n=12
				Median of column B	43100, n=4		Mouse 10	2940	2370		Median of column D	106.5, n=12
							Mouse 11	1380	755
							Mouse 12	752	139
							Average	8619.83	611.583
							STDEV	25736.5	887.076
	Spleen							Spleen
Data 5	SEn WT							SEn wbaP
	NI	STmOmpD		Mann Whitney test				NI	STmOmpD		Mann Whitney test
Mouse 1	1910000	224000		P value	0.0286		Mouse 1	325	23		P value	0.0151
Mouse 2	807000	133000		Exact or approximate P value?	Exact		Mouse 2	825	80		Exact or approximate P value?	Exact
Mouse 3	630000	94500		P value summary	*		Mouse 3	100	1		P value summary	*
Mouse 4	953000	73600		Significantly different? (P < 0.05)	Yes		Mouse 4	1900	220		Significantly different? (P < 0.05)	Yes
				One- or two-tailed P value?	Two-tailed		Mouse 5	450	540		One- or two-tailed P value?	Two-tailed
Average	1075000	131275		Sum of ranks in column A,B	26 , 10		Mouse 6	315	300		Sum of ranks in column C,D	191.5 , 108.5
STDEV	572118	66532.5					Mouse 7	80	26
				Difference between medians			Mouse 8	576	28		Difference between medians
				Median of column A	880000, n=4		Mouse 9	7000	600		Median of column C	513.0, n=12
				Median of column B	113750, n=4		Mouse 10	1160	900		Median of column D	130.0, n=12
							Mouse 11	968	180
							Mouse 12	173	25
							Average	1156	243.583
							STDEV	1914.6	290.676
	Blood							Blood
Data 6	SEn WT							SEn wbaP
	NI	STmOmpD		Mann Whitney test				NI	STmOmpD		Mann Whitney test
Mouse 1	1400	280		P value	0.0286		Mouse 1	340	1		P value	0.007
Mouse 2	1760	20		Exact or approximate P value?	Exact		Mouse 2	60	1		Exact or approximate P value?	Exact
Mouse 3	830	30		P value summary	*		Mouse 3	120	1		P value summary	**
Mouse 4	2220	340		Significantly different? (P < 0.05)	Yes		Mouse 4	10	1		Significantly different? (P < 0.05)	Yes
				One- or two-tailed P value?	Two-tailed		Mouse 5	720	1		One- or two-tailed P value?	Two-tailed
Average	1552.5	167.5		Sum of ranks in column A,B	26 , 10		Mouse 6	30	1		Sum of ranks in column C,D	92 , 44
STDEV	587.048	166.408					Mouse 7	1	1
				Difference between medians			Mouse 8	1	1		Difference between medians
				Median of column A	1580, n=4						Median of column C	45.00, n=8
				Median of column B	155.0, n=4		Average	160.25	1		Median of column D	1.000, n=8
							STDEV	252.858	0

## Sheet: Figure 5a
Figure 5a
	A	B	C	D	E	F	G	H
	NI	STmOmpD	NI	STmOmpD	NI	STmOmpD	NI	STmOmpD		Mann Whitney test			Mann Whitney test
Mouse 1	1	5700	1	330	1	390	1	270		P value	0.0002		P value	0.2044
Mouse 2	1	21000	1	230	1	245	1	1800		Exact or approximate P value?	Exact		Exact or approximate P value?	Exact
Mouse 3	1	2450	1	170	1	220	1	260		P value summary	***		P value summary	ns
Mouse 4	1	2500	1	280	1	480	1	340		Significantly different? (P < 0.05)	Yes		Significantly different? (P < 0.05)	No
Mouse 5		4200		270		250		250		One- or two-tailed P value?	Two-tailed		One- or two-tailed P value?	Two-tailed
Mouse 6		13000		890		1200		13000		Sum of ranks in column B,D	100 , 36		Sum of ranks in column F,H	55.50 , 80.50
Mouse 7		9500		360		450		2995
Mouse 8		27000		240		300		3400		Difference between medians			Difference between medians
										Median of column B	7600, n=8		Median of column F	345.0, n=8
Average	1	10668.8	1	346.25	1	441.875	1	2789.38		Median of column D	275.0, n=8		Median of column H	1070, n=8
STDEV	0	9110.86	0	227.467	0	321.58	0	4323.42

[truncated: 8 more sheets: Figure 5b, Figure 5c, Figure 6b, Figure 6c, Sup 1a, Sup 1b, Sup 1c, Sup 5]
